# Supplementary material for: Combination of Screen-Printed Carbon Electrode and Molecularly Imprinted Polymers for the Selective Determination of Phenolic Compounds in Wine
Source: Antioxidants (Basel). 2022 Oct 15;11(10):2036. doi: 10.3390/antiox11102036 (PMC9598643; doi:10.3390/antiox11102036)
Supplement: Supplementary file 1 [file antioxidants-11-02036-s001.zip]

Archive with 1 entries (1 files):
- antioxidants-1919473-supplementary.pdf
